# Supplementary material for: Flexible Three-Dimensional Stress Sensor for Embedded Monitoring of Solid Rocket Propellant
Source: Micromachines (Basel). 2025 Dec 30;17(1):57. doi: 10.3390/mi17010057 (PMC12843877; doi:10.3390/mi17010057)
Supplement: Supplementary file 1 [file micromachines-17-00057-s001.zip]

Archive with 1 entries (1 files):
- micromachines-4054017-supplementary.mp4
